# Supplementary material for: Antecedents of Gen Z’s green purchase intention in Vietnam’s fashion industry with the moderating role of greenwash perception
Source: PLoS One. 2025 May 30;20(5):e0324923. doi: 10.1371/journal.pone.0324923 (PMC12124538; doi:10.1371/journal.pone.0324923)
Supplement: S1 File — (CSV) [file pone.0324923.s001.csv]

ATT1	ATT2	ATT3	ATT4	ATT5	ATT6	SN1	SN2	SN3	SN4	SN5	SN6	PBC1	PBC2	PBC3	PBC4	PBC5	PCE1	PCE2	PCE3	PCE4	PCE5	PCE6	GW1	GW2	GW3	GW4	GW5	GPI1	GPI2	GPI3	GPI4	GPI5	GPI6
2	2	3	2	2	2	3	3	3	4	3	4	3	3	3	4	4	4	4	2	2	2	4	4	4	4	4	4	4	3	3	4	4	3
4	4	2	2	4	2	2	2	2	3	2	4	4	4	3	3	2	4	2	4	2	4	3	2	4	4	2	4	4	4	2	4	3	3
2	2	3	2	2	4	4	4	3	4	4	4	4	4	2	2	3	2	2	2	4	2	4	4	4	2	2	4	2	3	3	2	2	3
3	4	3	4	4	4	5	5	5	5	5	5	3	2	2	3	2	4	4	4	4	4	4	4	4	4	4	4	4	3	3	4	3	4
2	2	4	4	4	4	4	2	2	4	4	2	3	3	4	3	4	4	4	2	2	2	2	4	4	2	2	2	4	4	4	4	4	2
4	4	3	2	2	2	4	3	3	4	4	4	2	2	2	3	3	4	4	2	2	2	4	4	4	4	2	4	4	4	3	2	4	4
4	4	3	2	2	4	3	3	3	4	2	4	3	3	3	4	3	3	4	4	4	2	4	4	4	4	4	3	4	4	4	4	4	4
4	4	3	3	4	4	5	4	5	4	5	4	5	4	5	4	5	4	3	4	2	2	2	4	4	2	4	4	4	4	4	4	4	4
2	2	2	2	2	2	1	1	1	3	2	3	3	3	2	2	3	4	2	2	2	2	2	1	3	3	3	3	2	2	4	2	2	4
2	4	4	4	4	4	3	4	4	5	4	5	3	3	3	3	3	3	4	3	2	2	4	3	3	3	3	4	2	4	4	4	3	4
4	4	4	4	4	4	2	2	3	4	4	4	3	4	3	4	3	2	3	4	3	2	4	4	4	3	4	3	4	3	3	4	3	4
2	2	2	4	2	4	5	3	4	4	4	4	2	2	4	4	4	4	4	2	2	3	4	2	4	4	4	2	4	2	4	2	4	4
4	4	3	4	3	4	4	3	4	4	4	4	4	4	2	4	4	3	4	4	2	4	4	3	4	3	3	3	4	4	4	4	4	4
4	4	2	4	3	2	2	2	3	2	2	3	3	3	3	2	4	4	2	2	2	2	3	4	2	2	4	3	4	3	3	4	4	3
2	2	3	2	2	4	3	3	3	3	3	3	4	4	1	2	3	4	3	2	4	4	1	4	2	4	3	3	4	4	4	4	4	3
2	2	2	2	2	2	2	2	2	3	3	4	5	5	5	5	5	4	3	4	4	4	4	3	3	3	3	3	4	3	3	4	4	3
5	4	4	5	4	5	4	4	5	5	5	5	4	4	4	4	4	2	2	2	2	2	2	4	4	4	4	4	4	4	4	4	4	4
4	4	3	2	2	2	4	4	4	4	4	3	4	3	4	4	3	3	4	4	2	4	3	3	4	3	4	3	4	3	2	4	4	3
4	4	3	4	4	4	4	4	3	5	3	5	5	4	4	3	3	3	3	4	2	4	4	4	4	4	4	4	4	4	4	4	4	4
4	4	4	4	4	4	3	3	3	3	3	4	4	4	4	4	4	4	4	4	4	4	4	4	4	4	4	4	4	4	4	4	4	4
3	3	2	2	1	3	4	4	4	4	4	5	3	3	4	3	3	3	4	2	4	2	3	4	3	4	4	4	3	4	4	3	3	4
3	5	5	4	4	5	3	5	3	5	3	4	2	3	4	2	4	2	4	4	4	2	4	4	4	4	4	4	4	3	2	4	3	3
4	2	2	2	2	2	5	5	2	5	5	5	4	2	4	2	4	4	2	2	2	2	4	3	4	1	2	1	1	4	2	3	2	4
2	2	4	2	2	2	4	4	5	5	5	5	4	4	3	3	4	4	2	2	2	2	2	4	3	3	3	3	4	4	2	2	4	2
4	4	4	4	4	4	4	4	4	4	4	4	3	3	3	4	3	4	4	4	4	4	4	4	4	4	4	4	4	4	4	4	4	4
2	2	2	2	2	2	5	5	5	5	5	5	4	4	4	4	4	4	4	4	4	4	4	4	4	4	2	4	4	4	4	4	4	4
4	4	4	4	4	4	4	4	4	5	3	5	3	3	4	4	3	4	4	3	4	4	4	3	3	3	3	3	4	4	4	4	4	4
2	4	3	2	4	2	3	3	3	3	2	4	4	3	2	1	3	3	4	4	4	4	3	2	3	4	4	3	2	4	4	2	3	4
4	2	3	4	4	4	4	5	4	4	5	5	4	4	3	3	3	2	2	2	2	2	2	3	2	4	3	3	4	4	3	4	4	3
2	2	2	2	2	2	4	4	4	4	4	4	5	4	5	5	5	5	5	5	4	5	4	4	4	4	4	4	4	4	3	4	4	4
4	4	4	4	4	4	5	5	5	5	5	5	3	3	4	4	3	4	4	4	4	4	4	4	4	2	2	3	4	4	4	4	4	4
3	3	4	3	3	3	3	3	4	4	4	3	3	4	3	3	3	3	4	4	4	4	4	2	4	4	2	4	4	2	2	2	4	2
4	3	4	4	3	4	3	3	4	3	3	4	4	4	2	3	4	4	3	3	4	4	3	3	3	3	3	4	4	4	3	4	4	4
4	4	3	4	4	4	4	3	4	4	4	4	4	3	3	4	3	3	3	4	3	3	4	3	3	3	4	3	2	3	4	3	3	3
4	2	3	4	4	3	5	5	5	5	5	1	3	2	3	3	4	4	4	4	3	2	3	2	3	4	2	3	2	3	3	2	4	4
3	3	2	3	4	4	4	3	4	5	3	5	3	3	4	3	3	4	2	2	2	4	4	3	3	2	2	2	4	4	4	2	3	3
2	2	4	2	2	4	4	4	3	4	3	5	4	4	2	2	3	4	2	2	2	2	2	4	3	4	2	2	2	2	4	2	4	4
3	3	2	2	2	2	4	4	2	4	4	4	4	4	5	5	4	1	4	3	3	3	3	2	2	2	3	1	2	2	2	2	2	2
4	4	3	2	2	4	2	2	1	2	2	1	3	3	2	2	2	3	4	4	4	4	3	3	4	4	3	4	4	3	2	4	3	3
4	4	2	2	3	4	4	4	4	4	4	4	4	3	4	2	4	4	3	3	2	4	4	2	4	2	4	4	2	2	4	4	3	4
4	2	3	2	2	2	5	4	4	4	5	5	4	4	2	2	3	3	2	4	3	4	3	4	2	2	4	2	3	3	2	4	3	4
5	5	5	5	5	5	4	4	2	4	4	4	3	3	4	4	4	4	2	2	4	2	2	3	3	3	3	3	4	4	4	4	4	4
2	2	3	2	2	2	3	3	4	2	3	5	3	4	4	3	4	3	2	4	2	2	2	2	3	3	3	3	2	2	4	4	4	3
4	3	4	4	2	4	4	4	4	4	4	4	4	2	3	2	4	3	3	4	4	3	3	3	4	3	4	3	3	4	3	3	3	3
4	2	3	3	2	4	3	3	1	3	3	3	4	3	4	4	4	2	2	2	4	2	4	4	2	2	4	4	4	4	3	4	4	4
4	3	2	1	2	3	2	2	3	4	4	3	4	3	2	1	2	4	3	2	2	2	3	4	3	2	1	2	4	3	2	1	2	3
4	3	3	4	3	4	4	4	4	4	4	4	4	3	3	3	2	3	4	4	4	4	3	3	4	4	4	4	3	3	2	3	2	2
4	4	3	2	2	2	4	3	3	5	4	3	4	3	3	4	4	4	3	2	4	2	2	3	4	4	4	4	4	4	3	4	4	4
4	4	5	4	5	4	4	3	3	4	4	4	3	3	4	4	4	4	4	4	4	4	4	3	4	4	4	2	4	4	3	2	2	4
2	4	4	4	4	4	5	5	4	5	3	5	4	4	3	3	4	4	2	4	2	4	4	4	4	4	4	4	4	4	4	4	4	4
3	4	3	2	3	2	2	2	1	2	2	2	3	3	2	4	3	2	3	2	2	4	3	3	2	2	2	3	4	3	3	4	4	3
3	4	2	4	2	4	4	4	3	4	3	4	4	4	3	4	3	4	3	3	4	3	4	3	2	4	3	4	4	3	4	4	4	4
2	2	3	2	2	2	5	5	5	5	5	5	2	2	3	3	2	4	2	2	2	2	2	3	3	3	3	2	4	4	4	4	2	2
4	2	2	2	3	4	4	3	4	3	3	4	4	4	2	3	2	4	4	4	3	2	2	4	2	2	2	4	4	2	4	3	2	2
4	4	3	2	2	2	4	4	4	4	4	4	3	3	3	3	4	2	3	3	4	4	3	4	4	4	3	3	4	3	3	3	3	3
3	4	2	4	4	4	3	3	2	3	3	3	3	2	1	2	4	3	2	3	4	4	2	4	4	3	3	3	4	3	3	4	2	3
4	3	4	3	3	3	4	4	4	5	4	5	3	3	2	4	2	4	4	4	4	3	4	4	2	2	3	3	4	3	4	3	4	3
2	2	2	2	2	2	5	4	3	4	4	3	4	4	4	4	4	4	4	4	4	4	4	4	4	4	4	4	4	4	4	4	4	4
2	3	2	4	2	4	5	5	2	5	5	2	3	4	3	2	3	4	2	4	3	2	3	2	3	4	2	4	2	2	4	3	2	2
4	3	4	4	4	4	5	4	3	3	3	3	3	3	3	3	3	3	4	4	4	4	3	3	2	2	2	2	3	3	3	4	3	3
2	2	3	2	4	2	5	2	5	5	5	5	2	2	2	3	3	4	2	2	2	2	1	3	2	2	3	2	4	3	4	2	2	2
2	2	4	2	4	2	3	3	3	3	3	3	4	4	3	2	1	5	5	5	5	5	5	4	3	3	3	2	4	3	4	4	4	4
2	2	2	2	2	2	3	3	3	3	3	3	1	1	1	2	2	2	2	2	2	2	2	3	3	2	2	3	2	2	2	2	2	2
2	2	2	2	2	2	4	4	4	4	3	4	2	4	4	4	2	2	4	4	2	2	3	2	2	3	2	2	3	3	2	2	3	3
2	2	3	4	2	2	4	5	5	4	5	5	3	3	2	4	3	4	3	2	3	4	4	2	4	4	3	3	4	4	3	4	4	3
2	4	4	2	2	4	3	3	3	3	3	3	3	4	3	2	4	2	2	4	4	2	4	3	4	4	2	3	2	4	4	3	4	4
4	4	3	4	4	4	4	3	3	4	3	3	3	2	2	2	1	2	4	4	4	3	4	4	3	2	2	4	4	4	3	4	3	3
4	4	4	4	4	4	5	5	4	5	5	5	4	4	4	4	4	2	4	3	4	4	4	4	3	4	2	4	4	3	2	2	4	3
2	2	3	2	2	2	4	4	3	4	3	4	2	2	3	2	2	2	4	2	4	2	2	2	3	4	2	4	2	2	2	2	2	2
4	4	3	2	4	4	4	4	5	5	3	4	4	3	2	3	2	4	4	2	2	2	3	2	4	4	4	3	3	4	3	4	3	3
3	3	3	3	4	4	4	3	3	4	4	4	3	2	3	3	3	3	4	4	4	4	4	3	2	4	4	3	4	4	4	4	3	3
3	4	4	4	4	4	5	5	5	4	4	4	4	4	4	4	4	4	2	4	4	2	4	4	4	4	3	2	4	3	4	3	4	4
5	5	5	5	5	5	5	5	5	5	4	5	3	4	4	3	4	4	4	4	2	2	2	4	4	4	2	4	4	4	2	2	2	2
3	4	4	3	3	3	3	4	4	4	4	2	2	3	3	3	3	4	4	2	2	3	3	4	4	4	4	4	4	4	3	4	4	3
3	2	4	2	4	2	5	5	5	5	5	5	4	2	3	3	2	3	3	4	2	4	4	3	4	2	3	3	3	3	2	4	2	3
4	3	4	3	3	3	3	3	3	4	4	4	4	3	3	2	3	4	3	3	3	3	4	4	4	3	3	3	3	4	3	3	3	4
2	2	2	2	2	2	2	2	3	4	4	4	4	4	4	4	4	4	4	4	4	4	4	3	3	3	2	3	4	4	3	4	4	4
4	4	3	4	4	4	4	4	4	4	4	4	3	3	2	4	4	3	4	4	4	4	3	4	2	4	3	3	4	3	4	4	4	4
4	4	3	4	3	4	4	4	4	4	4	4	3	3	3	3	3	3	4	4	4	4	4	4	3	3	2	3	4	4	3	4	4	3
4	4	1	2	2	2	2	2	2	3	1	3	2	2	2	3	3	2	2	2	2	2	2	3	3	2	2	2	2	2	2	2	2	2
2	2	2	2	2	2	3	3	3	3	3	3	4	4	4	4	4	4	4	4	4	4	4	3	2	2	2	3	4	4	4	4	4	4
2	2	4	4	2	2	3	3	3	3	3	4	4	4	2	3	4	4	4	2	2	2	4	3	3	3	3	3	2	2	2	2	4	4
4	4	3	2	2	4	2	1	3	3	5	3	3	3	4	4	3	4	4	2	2	4	2	3	3	4	4	3	2	2	2	2	2	2
4	4	4	4	4	4	2	2	2	3	1	3	4	3	4	2	3	2	2	2	2	2	4	3	4	4	4	1	2	2	2	2	2	2
4	3	4	2	2	4	2	2	2	5	2	1	3	4	1	1	3	2	4	4	4	4	3	4	2	2	3	2	4	4	3	3	4	2
3	3	3	3	3	3	3	3	3	4	3	4	3	3	3	3	3	3	3	3	3	3	3	3	3	3	3	3	3	3	3	3	3	3
4	4	4	3	3	3	5	5	5	5	4	5	2	2	2	3	3	3	3	4	4	4	3	3	2	2	2	1	4	4	3	3	3	3
4	4	3	3	4	2	4	4	4	4	3	3	3	4	4	4	3	3	4	2	3	4	2	2	2	4	4	4	4	4	3	4	4	4
4	4	5	5	5	5	3	3	3	4	3	3	5	5	5	5	4	4	2	2	2	2	2	4	4	4	4	3	4	4	3	4	4	4
2	2	4	2	2	2	3	3	3	2	3	3	4	4	2	2	3	4	2	2	2	2	2	2	4	2	2	4	2	4	3	4	2	4
3	2	2	4	2	4	4	5	5	4	3	4	4	2	3	2	4	3	2	2	4	3	4	4	3	2	3	1	2	4	2	3	4	3
4	2	3	2	2	2	5	5	5	5	5	5	4	4	2	2	3	3	4	4	2	2	3	2	3	4	4	4	4	4	2	4	4	3
3	4	3	4	2	4	3	4	3	3	4	3	3	4	2	4	3	4	4	4	4	4	3	2	3	3	4	3	4	3	3	4	4	4
4	5	5	3	5	5	3	4	5	4	3	5	5	5	4	5	5	2	2	2	2	2	4	2	1	1	2	2	4	4	4	4	4	4
4	2	3	4	2	2	3	3	4	4	2	1	4	3	3	4	3	3	4	2	4	2	4	2	2	2	3	2	4	3	3	2	4	4
3	4	3	4	2	2	5	5	2	5	5	5	4	4	4	4	4	4	4	4	4	4	4	4	4	4	4	4	4	4	4	4	4	4
4	4	4	4	4	4	4	2	4	3	3	4	4	4	3	4	4	4	4	4	4	4	4	4	4	4	4	3	4	4	4	4	4	4
4	4	3	2	4	4	5	5	5	5	5	5	4	3	3	3	2	3	4	2	2	2	3	3	4	4	3	3	4	4	3	3	3	3
4	2	2	2	2	4	4	3	5	2	5	4	2	2	2	2	3	2	2	4	1	3	4	2	4	4	4	2	4	2	4	4	2	3
4	4	4	4	4	4	3	2	1	2	3	2	4	4	4	4	4	4	4	4	4	4	4	4	4	4	4	4	4	4	4	4	4	4
4	4	4	4	5	5	5	5	5	5	5	5	5	5	4	5	5	2	2	2	2	2	4	3	2	3	2	2	4	3	3	4	4	4
4	4	3	4	3	4	4	5	4	4	5	5	3	4	3	4	4	4	3	4	4	4	4	2	3	2	2	2	4	4	3	4	3	4
4	3	2	1	4	4	4	3	3	4	4	4	4	3	2	4	4	2	4	3	2	3	4	2	3	4	2	4	2	4	3	2	2	3
4	4	3	4	4	4	2	3	2	3	4	4	4	4	4	4	4	4	4	4	4	4	4	4	4	4	4	4	4	4	4	4	4	4
3	2	4	2	4	4	3	3	4	4	4	4	4	3	3	4	3	3	3	4	3	3	3	4	4	4	3	3	4	3	3	4	3	3
4	5	5	4	4	4	5	4	5	5	5	5	3	3	3	3	4	2	2	2	2	2	2	4	2	4	4	4	4	4	3	4	4	3
2	2	2	2	2	2	4	4	4	3	4	5	4	4	4	4	4	4	4	4	4	4	4	4	4	4	3	4	4	2	4	4	4	4
2	1	1	2	2	2	2	2	1	2	2	1	2	2	2	2	2	2	2	2	2	2	2	4	4	3	2	3	2	2	2	2	2	2
2	2	2	2	2	2	4	4	4	2	4	4	3	4	2	2	3	2	4	2	2	2	2	2	3	2	2	4	2	2	2	2	2	2
4	2	4	2	4	2	3	4	3	4	3	4	3	3	4	2	4	4	2	4	2	4	2	4	3	3	3	4	3	2	4	2	4	2
3	3	2	4	3	3	3	3	4	3	4	4	4	2	3	3	2	4	4	4	4	3	4	3	2	2	1	2	4	3	2	4	3	2
2	4	2	2	2	4	4	3	5	3	3	3	3	4	3	4	3	2	4	4	2	2	4	2	4	3	3	3	2	4	4	4	4	2
3	3	3	2	2	2	5	4	5	4	4	4	4	2	2	4	4	3	4	4	4	2	3	3	3	2	3	2	3	3	3	4	3	3
2	4	3	2	4	2	3	3	4	5	2	5	3	3	4	2	3	3	4	2	2	2	4	4	2	2	3	1	2	2	3	4	4	3
4	5	5	4	5	4	4	4	4	4	4	4	4	4	4	4	4	1	4	2	3	4	3	3	4	4	4	4	3	3	2	3	2	2
4	3	3	4	4	4	3	4	2	4	4	4	4	4	2	3	3	4	3	4	4	3	3	4	4	4	4	3	4	4	3	4	3	3
2	2	2	2	2	2	1	1	1	1	1	1	2	3	4	4	2	4	5	5	4	5	4	4	3	3	3	2	4	4	2	2	2	2
2	2	4	2	2	2	4	3	4	4	4	4	2	3	3	4	2	2	2	2	2	2	2	2	4	2	2	3	2	2	2	2	4	2
4	4	4	4	4	4	3	3	3	4	5	5	2	2	3	2	4	4	4	4	4	4	4	4	4	4	4	4	4	4	4	4	2	3
4	4	4	3	3	4	3	3	4	3	3	4	3	4	2	2	3	4	4	3	3	4	4	4	4	4	4	4	4	4	4	4	4	4
5	5	5	5	5	5	2	3	3	3	3	3	2	2	4	3	3	3	4	3	2	2	2	4	4	3	3	4	2	2	2	2	2	2
4	3	4	4	4	4	1	2	1	3	2	3	5	5	4	4	4	5	5	4	5	3	5	4	2	2	2	3	4	4	3	4	4	4
2	2	3	2	2	2	5	4	4	5	3	5	3	3	2	2	2	3	4	2	2	2	4	3	3	2	2	2	4	4	2	2	2	2
4	4	4	4	4	4	2	2	3	4	4	4	3	4	3	4	3	4	4	4	4	4	4	2	2	1	1	1	4	4	4	4	4	4
2	2	3	2	2	2	5	5	4	4	4	4	3	3	2	2	4	4	4	2	2	2	2	3	3	3	4	3	2	2	3	4	4	4
3	3	3	3	3	3	4	3	4	4	4	4	3	3	3	3	3	3	3	3	3	3	3	3	3	3	3	3	3	3	3	3	3	3
2	2	3	2	3	4	2	2	3	2	2	3	2	2	2	2	4	2	2	2	4	2	2	4	2	2	3	2	2	3	4	2	2	2
4	4	4	4	4	4	5	5	5	5	5	5	4	4	4	4	4	4	4	4	4	4	4	3	2	2	2	2	4	4	4	4	4	4
2	2	3	2	2	2	5	4	4	4	4	4	3	3	2	3	4	3	2	2	2	2	4	4	4	2	2	1	2	2	2	2	4	4
5	5	4	4	4	5	2	2	2	4	4	2	3	3	2	3	3	2	2	4	2	2	2	4	3	4	3	3	2	2	2	2	2	4
4	4	3	4	3	4	4	4	4	4	2	2	5	5	4	4	4	3	3	4	3	4	4	2	2	4	4	3	4	4	4	4	4	4
2	2	3	2	2	2	1	1	1	1	2	2	3	3	2	2	3	4	2	2	3	2	3	3	4	2	2	2	1	3	1	1	1	1
2	2	4	4	4	4	3	3	3	3	3	4	3	3	2	4	3	2	2	2	2	4	4	4	3	4	4	3	2	2	3	4	4	4
4	4	3	2	2	2	4	4	4	4	4	5	4	4	4	4	4	4	4	4	4	4	4	2	2	4	4	4	4	4	4	4	4	2
4	4	4	4	4	4	5	5	5	5	3	4	4	4	3	3	3	4	4	4	4	4	4	3	4	4	4	3	4	4	4	4	4	4
4	4	3	4	3	4	5	2	5	5	2	5	4	3	4	4	4	3	4	4	4	4	4	4	4	4	4	4	4	4	4	4	4	4
2	4	4	2	2	4	2	2	2	4	2	1	4	3	2	3	2	4	3	3	3	3	3	4	4	4	2	2	4	3	2	2	2	2
4	2	2	2	2	2	4	4	2	4	4	4	4	4	4	4	2	2	2	2	2	2	2	4	2	2	2	1	4	2	3	2	2	4
2	2	3	2	2	2	1	1	1	1	1	1	3	3	4	4	4	3	4	2	2	2	4	3	3	4	3	3	2	2	4	2	2	4
2	3	3	2	2	2	4	4	4	5	2	5	4	3	2	2	3	3	3	3	3	3	3	3	3	2	2	2	4	4	3	3	4	3
2	2	2	2	2	2	3	2	1	3	3	2	2	2	2	2	2	2	2	2	2	2	2	3	3	3	3	3	2	2	2	2	2	2
4	4	3	4	2	4	5	5	5	5	5	5	4	4	3	3	3	4	4	2	4	4	4	2	3	3	4	4	2	4	4	4	2	2
3	2	2	4	4	4	4	4	4	4	4	4	5	5	5	5	5	2	4	4	4	4	3	3	3	4	4	4	4	3	3	4	4	4
2	2	4	3	3	4	3	3	4	4	4	3	3	3	2	4	4	4	3	4	4	4	4	2	3	2	2	3	4	4	4	4	4	4
4	4	4	4	4	4	4	4	4	4	4	4	4	5	5	5	5	5	5	5	4	4	4	5	3	5	5	5	2	2	2	2	2	2
2	4	3	3	2	4	2	3	4	4	4	4	3	3	4	3	3	4	3	4	4	4	3	2	4	4	2	2	4	4	4	4	4	4
2	2	3	2	2	2	5	2	5	5	5	2	4	4	3	4	3	3	4	2	2	2	3	3	3	2	2	2	2	3	3	4	2	4
2	2	4	2	2	2	4	3	4	5	3	5	2	2	2	2	2	2	4	2	4	2	3	3	3	3	3	3	2	2	2	2	2	2
4	4	4	4	4	4	4	5	3	4	3	5	4	4	4	4	4	4	4	4	4	4	4	4	4	4	4	4	4	4	4	4	4	4
4	4	4	4	4	4	4	4	4	4	4	4	4	4	4	4	4	4	4	4	4	4	4	4	4	4	4	4	4	4	4	4	4	4
4	4	4	4	4	4	4	5	4	5	4	5	2	2	4	3	2	4	4	4	4	4	2	4	4	3	3	3	4	4	4	4	4	4
5	4	4	4	4	4	2	2	2	2	2	2	4	4	3	4	3	2	2	2	2	2	4	4	3	3	3	3	2	2	2	2	2	2
5	5	5	4	4	4	5	2	4	5	4	5	3	3	3	2	3	3	4	4	3	3	3	3	4	3	4	4	3	3	4	3	4	3
2	4	4	2	2	2	4	4	4	4	4	3	2	4	4	4	3	2	2	4	4	2	4	3	3	3	3	3	2	2	4	2	4	4
2	2	2	2	2	2	3	3	4	4	3	5	2	2	2	2	2	2	2	2	2	2	2	2	2	2	2	2	2	2	2	2	2	2
2	2	4	4	4	4	4	4	4	4	4	4	4	4	3	4	3	4	2	4	4	4	4	4	4	3	3	3	4	4	4	4	2	4
4	2	4	2	2	2	3	3	3	3	3	2	3	4	3	4	3	3	4	2	4	2	4	2	2	2	1	1	4	4	4	2	2	4
4	4	3	3	4	4	2	2	3	4	4	3	4	4	4	3	3	3	3	3	3	4	3	4	3	3	3	3	3	3	3	3	3	3
4	4	3	2	2	4	5	5	4	5	3	5	3	4	4	4	4	3	4	2	2	2	4	4	4	3	4	3	4	4	3	4	4	3
2	4	4	2	4	2	4	3	4	5	4	4	4	2	4	3	4	4	2	2	2	4	3	4	4	2	2	3	2	2	4	2	2	3
5	5	5	5	5	5	4	3	3	4	4	4	3	4	4	4	4	4	4	2	2	2	3	3	4	1	2	3	4	4	3	4	4	3
2	4	2	2	2	2	4	4	4	4	4	4	4	2	2	4	4	2	2	2	2	2	2	4	4	1	2	3	2	2	4	2	2	2
4	2	4	2	2	2	2	2	1	2	2	2	4	4	4	5	5	1	4	2	2	2	2	2	2	2	2	2	2	2	2	2	2	2
5	5	5	5	5	5	4	4	3	4	3	3	3	3	4	4	2	4	2	2	2	2	3	3	4	4	4	3	2	2	3	2	2	3
3	4	4	2	4	4	5	5	5	5	5	5	3	3	4	3	2	3	3	4	2	2	3	3	3	3	3	3	4	3	3	4	4	3
4	4	3	4	4	4	4	3	4	3	3	4	3	3	2	3	2	3	3	4	4	4	4	3	3	3	2	3	4	4	4	4	4	4
2	3	3	2	2	2	4	4	4	4	4	2	3	3	3	3	3	3	3	3	3	3	3	3	3	3	3	3	3	3	3	3	3	3
2	2	4	3	4	4	5	5	5	5	5	5	4	3	2	2	3	4	2	2	2	2	2	4	4	4	4	3	4	2	2	2	2	4
2	2	3	2	2	4	4	4	4	5	4	5	4	3	2	2	3	2	4	2	4	4	3	4	4	3	3	2	4	3	2	3	4	3
4	4	3	4	4	3	5	4	2	4	4	3	4	3	2	2	3	4	4	4	4	4	4	2	4	4	4	4	4	4	4	4	4	4
4	4	3	4	4	4	5	5	5	2	2	5	3	3	3	3	3	4	4	4	4	4	4	3	3	3	3	3	4	4	4	4	4	4
3	4	3	2	2	2	5	4	3	3	3	3	4	4	2	4	3	2	4	4	4	4	4	4	4	4	3	3	3	3	3	3	3	3
2	2	3	4	4	2	3	3	3	3	2	4	3	3	2	3	3	4	4	2	4	4	3	3	4	3	4	4	4	3	3	4	4	4
4	2	3	2	4	4	3	3	2	3	3	3	3	3	3	3	3	3	3	4	4	4	3	3	3	3	3	3	4	4	3	4	4	3
4	3	3	4	4	4	3	3	3	3	3	3	4	3	3	4	4	4	3	4	4	4	4	3	3	3	3	3	4	3	3	3	3	3
4	4	3	4	4	4	4	4	4	4	3	4	3	3	3	3	3	3	4	4	4	4	4	4	4	4	4	4	4	4	4	4	4	4
4	1	2	4	2	3	4	5	5	4	5	5	4	4	3	2	4	4	2	2	2	4	3	3	3	2	3	3	2	4	3	4	4	4
4	4	4	4	4	4	3	3	3	3	3	3	4	4	4	4	4	4	4	4	4	4	4	4	4	4	4	4	4	4	4	4	4	4
4	2	2	2	4	4	4	3	3	4	3	3	2	2	4	3	3	4	2	2	2	2	2	2	2	2	2	3	4	3	3	4	2	3
2	2	2	2	2	2	3	4	3	3	3	3	2	2	4	2	2	4	4	4	4	2	2	4	4	2	2	2	4	4	2	2	2	2
4	4	4	2	4	4	4	4	3	4	3	4	4	2	4	2	4	4	4	4	4	4	4	4	4	4	4	4	4	2	4	4	2	4
4	4	2	4	4	2	3	3	3	3	3	3	4	4	2	3	2	4	4	4	4	4	4	4	3	2	3	3	4	3	3	4	4	2
4	4	4	4	4	4	4	3	3	4	4	2	4	4	4	4	4	4	4	4	4	4	4	4	4	4	4	4	4	4	4	4	4	4
4	4	4	4	4	4	5	5	5	4	4	4	3	3	4	4	2	4	4	4	4	4	4	2	2	2	2	2	4	4	4	4	4	4
4	4	3	2	2	2	5	5	5	5	4	5	3	4	3	2	4	4	3	2	4	4	3	4	3	2	2	4	2	4	2	4	2	2
2	3	4	2	3	2	3	4	4	4	4	4	3	4	4	4	4	3	2	3	4	4	3	4	2	2	4	2	4	2	2	2	2	2
4	4	5	4	4	5	5	5	5	5	2	2	2	4	3	2	3	3	4	2	3	4	2	3	3	3	3	3	4	4	3	4	4	3
2	2	3	2	2	2	3	3	3	4	4	4	4	4	3	4	3	4	4	5	4	5	4	3	3	2	3	3	4	4	4	4	4	4
4	5	5	3	5	5	2	2	3	4	4	4	3	3	2	2	4	4	4	2	2	2	2	4	4	4	2	4	2	4	3	2	2	2
4	4	3	4	4	4	4	4	4	4	4	4	3	3	3	4	3	4	4	4	4	4	4	4	4	4	3	3	4	3	4	4	4	3
4	2	4	3	4	2	4	4	4	4	4	4	4	3	3	4	4	4	3	2	4	4	4	4	3	4	3	4	4	2	4	4	4	4
4	3	4	4	2	4	4	4	4	4	4	4	4	2	3	4	4	4	3	3	4	4	1	1	4	2	4	2	4	3	3	2	3	4
4	4	4	4	4	4	3	3	3	3	3	3	4	4	4	4	4	4	4	4	4	4	4	4	4	4	4	3	3	3	3	3	3	3
4	2	4	2	2	4	3	3	4	4	2	4	3	3	2	4	4	4	4	4	4	4	4	4	4	3	4	3	4	4	4	4	4	4
2	2	2	2	2	2	2	1	3	3	5	3	2	4	3	2	3	4	3	4	5	4	5	4	3	2	2	4	2	4	2	4	4	4
4	4	4	4	4	4	5	5	5	5	5	5	3	3	4	3	2	4	4	4	4	4	4	4	4	3	2	3	4	4	4	3	3	3
2	2	2	2	2	2	2	2	2	5	5	1	4	3	4	4	3	4	5	4	5	4	4	3	3	3	3	2	4	4	3	4	4	4
2	2	2	2	2	2	3	3	3	3	4	4	5	5	4	5	3	4	4	4	2	2	4	3	4	1	3	3	4	4	4	4	4	4
4	4	4	2	2	2	5	5	5	5	4	5	3	3	3	3	3	3	3	3	3	3	3	3	3	3	3	3	3	3	3	3	3	3
2	2	2	2	2	2	2	4	4	4	3	3	3	3	4	4	2	3	4	2	4	3	2	3	4	2	3	4	3	3	4	2	4	4
3	3	4	3	3	3	3	3	3	4	3	3	4	4	2	4	3	3	4	4	4	3	3	3	4	4	3	3	4	3	3	4	3	3
2	2	2	3	2	3	1	1	2	1	1	1	4	3	4	4	3	3	2	2	2	2	2	2	2	1	2	2	2	2	2	2	2	2
2	2	2	2	2	2	4	5	5	4	2	4	2	2	4	2	4	2	2	2	2	2	2	4	4	2	1	2	2	2	2	2	2	2
4	2	2	2	2	2	2	5	5	5	5	5	2	2	2	2	2	2	4	4	2	2	4	4	2	2	2	2	4	4	2	2	2	2
2	2	2	2	2	2	3	2	3	3	4	3	4	4	4	4	4	4	4	4	4	4	4	3	3	3	3	3	4	4	4	4	4	4
2	2	2	2	2	2	3	4	5	4	3	5	4	4	4	3	4	4	4	2	2	2	2	2	2	2	4	2	2	2	2	4	4	2
2	2	2	2	2	2	3	3	4	4	2	1	4	4	3	2	2	3	2	2	2	2	3	4	2	2	2	4	2	2	2	2	2	2
4	4	3	4	2	4	2	1	1	2	1	2	3	3	3	3	3	3	3	3	3	3	3	4	3	3	3	3	3	3	3	3	3	3
4	4	2	2	4	4	4	3	4	3	3	4	4	4	4	4	4	4	4	4	4	2	2	3	3	3	3	3	2	2	4	4	2	2
3	4	4	2	4	3	5	5	5	5	5	5	4	5	3	3	4	3	4	4	4	4	2	4	3	4	4	3	4	4	4	4	4	3
4	4	3	3	4	4	4	3	5	5	5	4	2	2	2	2	2	3	4	4	3	4	3	4	4	4	4	4	4	4	3	4	4	4
4	4	4	4	4	4	4	4	4	4	4	4	4	4	4	4	3	4	4	4	4	4	4	4	3	2	2	3	4	4	4	4	4	4
2	2	2	2	2	2	2	1	1	2	1	2	2	2	2	2	2	3	2	2	2	2	2	2	2	2	2	2	2	2	2	2	2	2
2	2	3	4	4	2	2	1	1	1	2	1	2	1	2	2	1	2	2	2	2	2	2	1	2	2	1	3	1	1	1	1	1	1
2	2	2	2	4	4	4	3	3	4	4	3	3	2	2	2	4	3	2	2	2	2	4	2	3	2	4	3	2	2	2	2	2	2
4	4	4	4	4	4	2	3	2	3	4	4	5	5	4	4	5	4	5	4	4	4	4	4	4	4	4	4	1	2	1	1	1	2
4	4	3	4	3	4	3	3	3	3	3	4	3	3	1	1	3	4	3	4	4	4	3	1	3	3	3	4	4	3	4	4	4	4
4	4	3	2	2	2	4	2	4	2	4	2	4	2	4	2	2	2	4	2	4	2	2	2	4	4	2	4	2	2	4	2	4	2
4	4	5	4	4	4	3	3	3	4	2	4	3	5	4	4	5	4	4	2	2	2	2	3	3	4	4	3	4	4	4	4	4	4
4	2	4	4	4	4	4	4	4	4	4	4	4	3	3	3	3	4	4	4	4	4	4	4	4	4	4	4	4	4	4	4	4	4
4	4	4	4	4	4	3	4	4	4	4	4	4	4	4	4	4	3	4	4	4	4	4	5	3	3	4	3	4	5	1	5	3	3
3	4	3	3	4	4	3	4	4	3	4	3	3	4	4	4	4	3	4	4	3	4	3	5	3	5	4	2	4	4	4	4	4	4
4	4	4	4	3	3	4	4	4	3	4	4	5	4	4	4	4	4	4	4	3	4	3	4	4	4	4	3	3	4	5	5	3	5
2	2	2	2	2	2	5	4	4	4	4	4	3	4	4	5	2	5	4	4	4	4	4	5	3	5	5	4	2	4	3	4	3	4
3	2	4	2	3	2	3	3	3	3	3	3	3	4	3	3	4	4	3	3	4	5	4	5	2	3	3	2	1	2	2	2	1	2
4	3	4	4	4	4	3	3	3	3	3	3	2	3	2	3	2	4	4	3	4	5	4	2	1	2	5	4	3	4	3	3	4	4
3	3	3	3	3	3	3	3	3	3	3	3	5	5	5	4	4	5	4	4	4	3	3	5	5	5	4	2	3	4	3	3	3	4
4	4	4	4	4	4	5	3	4	4	5	4	5	4	5	4	5	4	3	4	4	4	4	4	4	3	5	3	5	5	1	3	1	3
3	4	4	4	4	4	3	4	4	3	5	4	4	4	4	4	4	3	4	3	4	5	4	3	1	3	3	3	3	3	3	3	2	3
3	3	3	3	3	3	3	3	3	3	3	3	3	2	3	2	2	4	4	2	2	2	2	3	2	3	3	3	2	2	2	2	2	3
4	4	4	4	4	4	4	4	4	4	4	4	5	4	4	4	4	3	3	4	4	3	4	2	2	3	3	2	4	5	5	3	4	4
4	4	4	4	4	4	4	5	5	5	3	5	4	4	5	4	3	4	5	4	5	4	5	4	4	4	5	5	1	1	2	2	3	5
3	3	3	3	3	3	4	3	3	4	4	4	4	2	2	5	4	4	3	3	4	4	4	4	1	2	4	4	2	2	4	3	2	3
3	3	3	3	3	3	4	4	5	5	3	4	4	4	4	4	4	3	4	3	3	4	3	4	3	5	3	5	2	2	4	4	3	4
3	3	3	3	3	3	3	3	3	3	3	3	3	4	4	5	5	4	4	3	4	4	3	3	3	4	5	4	2	4	3	4	3	4
3	3	4	3	4	3	4	4	4	3	3	3	3	3	3	4	4	4	4	3	4	3	3	3	4	5	5	3	4	4	4	3	5	5
4	4	4	5	5	4	5	4	5	4	4	5	4	4	4	4	3	5	4	4	5	4	5	4	3	4	5	4	5	5	5	5	3	5
5	4	4	4	5	4	4	4	4	5	3	5	1	1	1	1	1	4	5	4	5	3	5	5	5	5	5	5	2	2	1	2	1	1
3	3	4	4	4	4	5	5	4	3	4	3	3	3	3	3	3	3	3	3	3	3	3	3	1	2	2	3	5	5	4	5	3	4
5	4	4	4	4	4	4	4	3	3	4	3	4	4	4	4	4	4	4	4	4	4	4	5	3	4	5	4	5	4	3	2	3	2
4	3	3	4	4	4	3	4	5	5	5	5	4	3	3	3	3	3	4	3	4	4	3	4	3	4	4	4	5	4	5	5	4	5
4	4	4	4	4	5	4	4	4	4	4	4	4	4	4	4	4	3	4	4	4	4	4	5	4	5	3	3	3	5	5	5	4	5
5	4	4	3	5	5	4	4	4	4	4	4	4	4	4	4	4	5	4	4	5	5	5	5	4	5	5	3	4	4	4	5	4	4
5	4	4	4	4	4	3	3	3	3	3	3	3	3	2	3	3	5	4	4	4	5	4	5	4	4	5	5	3	4	2	3	3	2
3	3	3	3	3	3	3	3	3	3	3	3	4	3	4	3	3	3	3	3	3	3	3	3	3	3	2	4	2	4	3	2	2	4
3	3	3	3	3	3	5	3	3	4	4	4	3	4	2	4	4	5	3	3	3	3	3	2	2	4	4	2	2	3	2	4	2	4
4	4	4	4	4	4	4	5	4	4	3	4	4	3	3	3	2	3	3	4	4	3	3	4	2	4	2	2	2	4	4	4	3	5
4	4	5	4	4	4	3	3	3	3	3	3	4	4	4	4	3	4	4	4	4	4	4	4	4	4	4	4	3	3	3	3	2	3
4	4	4	4	4	4	4	4	4	3	4	3	3	5	3	3	3	4	4	4	3	3	3	2	2	2	2	2	4	4	3	3	3	4
3	3	3	3	3	3	3	3	3	3	3	3	5	3	4	3	4	4	5	4	5	3	5	3	1	3	3	2	3	3	3	3	3	5
4	4	4	4	4	4	4	4	3	3	4	3	4	3	4	3	4	4	4	3	3	4	3	3	2	3	2	3	3	3	3	3	3	3
4	4	4	3	4	4	3	3	3	3	3	3	3	3	3	4	3	3	4	4	3	4	3	3	3	3	3	3	3	5	4	4	4	5
4	3	4	3	4	4	4	4	4	4	4	4	4	4	4	4	4	4	4	4	4	4	4	4	4	5	5	5	3	3	3	3	3	3
4	4	4	4	3	4	3	3	3	3	3	3	3	4	3	3	3	3	4	3	4	4	3	4	4	5	5	5	4	4	4	4	4	4
4	3	4	4	4	4	4	4	5	4	4	5	4	4	4	4	4	4	3	4	3	4	3	2	5	3	5	4	5	5	5	5	3	5
5	4	5	4	4	4	4	4	4	4	4	4	4	3	4	4	5	4	4	4	4	4	4	5	5	5	4	2	3	5	4	4	4	5
4	3	3	4	4	4	4	4	4	4	4	4	3	4	3	3	4	4	4	4	4	4	4	4	4	5	5	4	3	4	3	3	3	3
5	5	4	4	4	4	4	4	3	3	3	3	3	5	3	3	4	3	4	3	3	4	3	4	1	2	4	4	4	4	4	4	4	5
5	4	4	4	4	4	3	4	4	4	5	4	4	4	4	4	4	3	4	4	4	5	4	4	3	4	5	4	4	4	4	4	4	5
4	4	5	4	5	4	4	4	5	4	3	4	5	5	4	5	4	4	5	4	4	5	4	4	4	5	5	5	4	4	4	4	4	4
4	3	4	3	3	4	4	4	4	3	4	3	1	2	3	1	3	4	4	4	5	4	5	5	4	5	4	5	3	3	3	3	3	3
3	3	3	3	3	3	5	3	4	4	3	4	3	4	4	3	3	3	5	4	4	3	4	3	3	3	3	4	3	4	5	4	3	4
3	4	4	4	4	4	4	4	4	4	4	4	3	4	4	4	4	4	4	4	4	4	4	4	3	4	2	2	5	5	5	4	4	5
4	4	3	4	4	4	5	5	5	5	5	5	4	4	4	4	4	4	4	4	4	4	4	4	4	5	5	5	5	5	4	3	5	4
3	4	4	5	3	3	5	5	5	5	5	5	5	4	4	4	4	4	4	4	4	4	4	4	3	4	4	3	5	5	5	5	3	5
4	4	4	4	4	4	4	4	4	4	4	4	4	4	3	3	4	4	4	4	4	4	4	4	4	4	5	3	3	4	5	4	3	4
4	5	4	4	4	4	3	3	3	3	3	3	4	3	4	4	3	4	4	4	4	4	3	4	2	4	5	3	3	4	3	3	3	3
2	2	2	2	2	2	3	3	3	3	3	3	5	5	5	5	1	3	3	4	3	4	3	3	3	3	3	3	2	3	3	3	3	3
4	4	3	3	4	4	4	4	4	4	4	4	5	5	3	5	5	3	3	4	3	4	3	3	3	3	4	3	5	5	5	5	5	5
4	4	4	4	4	4	5	5	5	5	5	5	4	5	4	5	4	3	2	2	2	2	4	5	5	5	5	5	3	4	4	5	3	5
3	4	4	3	4	3	3	3	3	4	3	4	5	4	3	4	4	3	3	3	4	3	4	4	4	5	5	4	5	5	5	4	5	5
4	4	4	3	4	4	5	4	4	4	4	3	2	2	3	3	2	5	4	5	4	4	5	4	4	5	5	4	4	3	2	2	2	3
3	3	3	3	3	3	3	3	3	3	3	3	3	2	3	3	3	3	3	3	3	3	3	4	3	3	4	3	5	4	2	3	2	3
3	3	3	3	3	3	3	3	3	3	3	3	4	3	4	3	3	3	3	3	3	3	3	2	1	4	5	3	3	1	1	2	5	3
3	4	4	3	4	3	3	3	3	3	3	3	3	3	3	4	4	3	3	3	3	3	3	5	5	5	5	5	3	1	4	5	5	5
5	4	4	4	4	4	3	4	3	4	3	4	4	4	4	4	4	3	4	3	4	3	4	2	1	2	2	2	5	5	4	3	4	3
4	4	5	4	5	4	4	4	4	4	4	4	3	3	4	4	4	4	4	5	5	4	5	4	3	5	4	3	4	4	4	4	3	3
4	4	5	5	5	5	4	4	4	4	4	4	4	4	4	4	4	4	2	2	2	2	2	5	1	5	5	5	2	3	4	4	4	4
4	5	5	4	4	4	4	4	4	4	5	4	4	3	4	3	4	4	4	4	4	4	4	4	3	4	4	4	5	5	4	4	4	5
5	4	4	4	4	4	4	4	5	4	4	4	4	4	4	4	4	5	4	5	4	4	4	4	4	5	5	4	4	5	3	3	4	4
4	4	4	5	3	3	3	3	3	3	3	3	3	3	1	2	1	4	3	4	4	4	4	4	1	2	4	4	3	4	2	4	1	2
4	4	3	4	4	4	3	3	3	3	3	3	3	4	4	3	3	4	4	4	4	4	4	4	3	4	5	4	3	3	1	3	3	5
4	4	4	4	4	4	3	4	4	4	4	4	3	5	3	4	3	3	4	4	4	4	4	5	3	4	5	3	4	5	4	4	3	4
3	3	3	3	4	4	4	4	4	4	4	4	4	4	3	3	4	3	3	3	3	3	3	1	3	1	5	1	4	4	3	3	4	5
4	4	4	3	4	4	4	4	4	4	3	4	4	4	5	5	4	3	3	4	4	3	4	5	3	4	5	4	4	4	3	5	3	4
3	4	3	3	4	4	4	3	4	3	4	3	4	4	4	3	4	4	4	4	4	4	4	4	2	3	3	3	2	3	3	3	3	2
2	3	2	2	3	2	2	3	2	2	3	2	1	2	4	4	3	2	3	3	2	3	2	4	2	2	4	3	1	1	2	5	1	2
3	4	4	3	4	3	4	3	2	3	2	3	1	1	2	2	2	4	3	2	3	2	3	5	1	2	2	3	1	5	1	1	1	4
4	3	4	4	4	4	3	3	4	3	2	3	4	4	4	4	4	3	3	4	3	2	3	1	1	4	3	1	3	3	3	3	3	4
4	3	3	3	3	3	3	3	3	3	3	4	4	3	2	3	1	4	4	3	4	3	4	4	4	4	5	1	2	3	2	3	3	3
4	3	3	3	3	3	3	3	3	3	3	3	3	3	3	3	3	3	3	3	3	4	3	4	4	5	4	4	2	2	5	3	2	4
3	3	4	3	3	3	4	4	3	4	4	4	4	4	4	4	4	4	4	3	4	4	3	2	2	4	4	2	2	3	4	4	4	3
4	4	4	4	4	4	4	4	4	4	4	4	4	4	4	3	4	4	3	4	4	3	4	4	4	2	5	3	4	4	3	4	3	3
5	5	4	4	4	5	4	5	4	4	5	4	4	4	4	4	4	4	3	4	3	5	4	3	1	4	1	1	1	4	5	5	5	4
5	4	4	3	4	4	4	5	4	5	4	5	3	3	3	3	3	4	5	4	5	4	5	3	3	4	4	3	3	2	3	3	2	4
4	4	4	4	4	4	4	4	4	4	4	3	2	2	2	2	1	4	4	4	3	4	3	4	4	4	5	5	2	2	2	3	4	4
3	3	3	3	3	3	3	3	3	3	3	3	3	3	4	3	4	3	3	3	3	3	3	4	3	3	3	3	2	3	2	3	2	2
3	3	3	3	3	3	3	3	3	3	3	3	2	3	3	3	2	3	2	3	2	3	2	3	2	2	2	2	3	3	2	2	1	3
3	3	3	3	3	3	3	2	3	3	3	2	4	3	3	3	2	3	3	3	3	3	3	2	1	3	3	2	4	4	4	4	2	3
4	4	4	4	4	4	4	4	3	5	4	3	3	3	3	3	3	4	3	4	3	4	3	3	4	3	3	4	5	5	4	4	2	4
3	4	4	4	4	4	5	4	4	4	5	3	4	4	4	4	3	5	4	4	4	5	4	4	4	4	4	3	4	5	1	5	3	5
4	4	4	4	4	4	4	4	4	4	4	4	5	5	5	5	1	5	4	5	5	4	4	3	4	4	5	5	2	4	2	1	3	4
5	4	4	3	5	5	3	3	3	3	3	3	4	3	4	4	3	3	4	3	3	5	4	4	1	2	4	4	5	5	3	5	4	4
4	4	4	4	4	4	3	4	5	4	5	4	3	4	4	4	4	3	4	4	4	4	4	3	3	5	3	5	2	3	2	3	2	5
3	3	3	4	4	4	4	4	3	3	3	3	4	3	3	3	3	4	4	3	3	3	3	4	3	4	5	4	3	3	3	4	3	3
3	4	4	4	4	3	5	5	3	3	4	3	3	4	4	3	3	5	4	4	3	3	3	3	4	5	5	3	5	5	4	4	3	4
3	3	3	3	3	3	4	4	4	4	4	4	3	4	3	4	3	5	5	5	5	5	5	5	3	4	5	4	5	5	3	5	3	5
4	3	3	3	4	3	3	3	3	3	3	3	3	3	4	4	4	5	4	4	5	3	5	3	3	2	4	4	3	2	3	3	3	3
4	3	3	3	5	4	5	5	5	5	5	5	3	4	3	3	3	4	4	4	4	3	4	5	1	2	2	3	4	5	5	5	4	5
4	4	3	4	3	3	5	5	4	5	5	5	4	3	4	5	5	4	4	4	5	4	5	5	4	5	4	5	5	5	5	5	5	5
5	5	5	5	5	5	3	3	3	3	3	3	5	5	5	5	4	3	3	3	3	3	3	5	5	5	5	5	5	5	5	1	1	5
4	5	4	4	4	5	4	4	4	4	4	4	4	4	4	4	3	4	4	4	4	4	4	1	1	5	5	5	3	4	5	5	2	4
4	4	3	4	4	4	5	5	4	3	4	3	3	4	4	5	4	5	5	4	4	4	4	3	2	4	4	4	3	4	5	4	3	4
5	5	4	4	5	5	4	4	4	4	4	4	4	4	3	3	4	3	4	4	4	4	4	4	4	3	2	4	4	4	4	3	4	4
4	4	5	4	4	5	4	4	3	4	4	4	4	4	3	4	4	4	4	4	4	3	4	4	3	3	2	4	5	4	3	4	2	4
5	4	4	4	4	5	4	3	3	4	4	4	4	5	4	4	4	4	3	3	4	4	4	5	5	4	5	3	5	5	4	4	4	5
5	4	4	4	4	5	5	4	3	4	4	4	3	5	5	4	3	5	4	4	4	4	4	4	4	5	4	5	4	5	5	5	4	5
2	2	2	2	2	2	4	5	5	5	5	5	4	4	4	4	5	4	4	4	5	4	5	5	4	5	5	4	4	5	4	4	3	3
4	5	4	5	4	4	5	4	3	4	4	4	3	3	4	5	4	5	4	4	4	4	5	4	3	3	4	5	4	4	5	5	4	5
2	2	4	2	2	2	5	4	5	4	4	4	4	4	4	4	4	5	4	4	4	4	5	5	4	5	5	4	3	3	4	3	2	4
4	4	3	3	3	3	4	4	3	4	3	3	3	3	2	2	3	4	4	4	4	3	4	4	2	3	2	3	1	1	2	3	2	3
2	3	2	2	3	3	3	2	2	3	2	3	2	1	3	3	2	2	2	2	2	2	2	3	2	3	2	2	3	3	3	3	2	3
3	3	4	3	4	3	4	3	4	3	3	3	4	3	3	4	3	3	2	3	2	3	2	3	2	3	3	3	4	5	4	4	3	3
4	4	4	4	4	4	4	4	3	5	3	5	3	5	5	4	3	4	4	3	5	3	5	4	3	3	5	5	1	1	5	5	1	2
5	4	4	3	4	5	3	3	3	3	3	3	4	4	4	4	4	2	2	2	2	2	2	5	1	2	1	5	3	3	4	4	1	1
4	4	4	5	4	4	5	4	3	4	4	4	3	4	3	3	4	3	4	3	4	3	3	4	1	1	1	1	4	4	4	4	2	2
4	4	4	5	4	4	4	4	4	4	4	4	3	3	4	4	4	3	3	4	4	4	4	4	2	2	3	3	5	5	5	5	4	4
4	4	4	2	2	2	4	3	4	4	3	4	4	4	4	4	5	4	3	4	5	5	5	5	2	5	5	1	5	1	5	5	2	3
4	4	4	4	4	4	5	5	4	4	5	4	4	4	4	4	4	5	5	4	5	5	5	5	1	5	5	1	4	4	3	5	3	5
4	4	4	4	4	4	3	3	4	4	4	4	4	4	4	4	3	3	3	4	4	3	4	4	3	4	4	3	4	4	3	3	3	4
5	5	4	4	4	4	4	4	4	4	4	4	4	3	3	3	4	4	4	4	4	4	4	5	3	4	5	4	4	5	5	5	5	5
4	4	4	4	4	4	4	4	3	4	5	4	4	5	4	5	4	4	4	5	4	5	4	5	1	5	5	5	5	5	4	4	4	4
4	5	4	4	5	4	4	5	4	5	4	5	5	4	5	4	4	4	5	4	5	4	5	4	4	4	5	4	5	5	4	5	3	4
4	4	4	4	4	4	4	4	3	3	4	3	4	3	5	4	4	4	4	3	3	4	3	5	3	4	4	4	3	4	4	2	2	3
4	3	5	4	4	4	4	4	3	4	4	4	4	4	4	4	4	4	4	3	4	4	3	5	1	5	5	1	3	4	4	5	2	4
3	4	4	4	3	3	3	4	4	4	3	4	4	3	4	4	3	3	4	4	4	3	4	4	3	3	5	1	4	5	4	4	2	3
4	4	4	4	4	4	3	4	4	4	4	4	4	3	4	4	4	3	4	4	4	4	4	4	4	3	4	3	5	4	5	4	4	5
4	4	4	4	4	4	4	4	4	4	4	4	4	5	4	4	4	4	4	4	4	4	4	5	1	5	5	3	4	5	1	5	2	4
4	4	4	4	4	4	4	4	4	4	4	4	4	4	2	4	4	4	3	4	3	4	4	4	4	3	4	3	2	4	3	4	2	5
5	4	4	3	4	5	4	4	4	4	4	4	4	4	4	4	4	4	4	4	4	4	4	4	1	3	5	5	2	4	5	4	2	4
4	4	3	4	3	4	5	5	5	5	4	5	3	3	3	3	3	4	5	4	4	4	3	4	4	4	4	4	4	5	2	4	4	5
4	3	3	3	4	4	3	4	3	4	5	4	3	4	5	4	4	3	4	3	4	5	4	2	3	3	4	2	3	3	4	4	4	3
3	3	3	3	3	3	4	3	4	4	4	3	4	4	4	4	3	4	4	4	4	4	3	4	2	4	3	1	2	4	2	2	3	4
3	4	4	3	4	4	4	3	3	3	4	3	4	4	3	3	3	4	3	3	3	4	3	4	3	4	4	4	3	3	3	3	3	3
3	3	3	3	3	3	3	3	3	3	3	3	3	3	4	4	3	3	3	4	3	4	3	2	3	4	4	3	2	5	1	1	1	3
3	4	4	3	4	4	3	3	4	4	3	4	3	3	3	3	3	3	3	2	2	3	4	5	3	5	5	5	1	5	2	5	1	4
4	4	4	3	4	4	4	4	3	3	4	3	3	3	3	4	4	4	4	3	3	4	3	4	4	3	2	2	3	3	3	3	3	3
3	3	3	3	3	3	5	5	4	5	5	5	3	4	3	4	3	3	4	3	3	3	3	3	3	3	3	3	5	5	4	5	5	5
4	4	4	4	4	4	4	4	4	3	5	4	3	4	5	4	4	3	3	3	3	3	3	5	5	5	5	5	1	4	2	3	3	4
4	4	4	3	4	4	3	4	4	3	3	3	3	3	3	3	2	3	4	4	3	3	3	3	3	4	4	3	3	4	4	4	4	4
4	4	4	3	4	4	4	4	4	4	4	4	4	4	4	4	4	4	3	3	3	3	3	5	3	4	4	4	2	4	4	4	3	4
4	4	5	5	5	4	5	5	5	4	3	4	4	4	4	4	4	4	5	5	4	3	4	2	5	1	5	3	5	4	4	5	5	4
2	2	2	2	2	2	3	3	3	3	3	3	4	4	4	4	4	4	5	5	5	3	5	3	2	3	4	2	3	3	3	4	3	4
4	4	4	3	4	4	4	4	4	4	4	4	4	4	4	4	4	4	4	4	4	4	4	5	3	4	3	2	4	5	5	4	5	4
4	4	3	3	4	4	4	4	4	3	3	3	4	4	4	4	4	3	4	4	4	4	4	5	4	4	4	4	5	5	5	4	5	4
3	4	4	3	4	3	4	5	4	4	4	4	2	2	3	2	1	4	4	4	4	3	4	5	5	5	5	5	5	4	4	5	5	3
3	4	4	4	3	4	3	4	4	3	4	3	4	4	4	4	5	5	4	4	5	4	3	5	4	4	4	4	5	4	3	3	4	4
4	4	5	3	5	4	4	4	4	4	5	5	5	4	4	4	4	4	4	4	4	3	4	3	2	3	4	2	5	4	5	5	4	5
2	2	2	2	2	2	3	4	5	5	5	5	5	5	5	5	5	3	4	3	5	5	5	5	4	5	4	5	5	4	5	5	5	5
4	4	4	3	4	4	5	4	4	5	3	5	3	3	5	5	4	3	4	4	4	4	4	5	5	5	4	5	4	5	5	5	4	5
3	3	3	3	3	3	4	4	4	4	4	4	5	5	5	5	5	4	4	4	4	3	4	5	4	5	5	5	4	5	4	5	4	4
3	3	4	4	4	3	4	5	4	4	4	5	4	4	4	5	5	4	4	4	4	4	4	5	4	4	5	3	2	3	2	3	4	5
3	4	3	4	4	3	5	4	3	5	4	5	3	3	3	4	4	3	4	3	4	4	4	4	3	3	5	4	5	4	5	5	5	4
3	4	4	4	3	4	5	3	5	3	5	5	3	5	4	4	5	4	4	5	3	4	5	5	5	5	5	5	4	5	4	5	5	4
5	4	4	4	5	5	5	5	5	5	3	5	5	4	5	5	3	4	5	4	4	3	5	5	2	3	5	3	5	4	4	5	4	5
4	4	4	4	4	4	5	5	5	4	5	5	3	5	5	5	4	5	3	4	4	5	4	5	1	3	2	1	5	5	5	5	5	5
4	4	4	3	3	4	4	4	5	4	4	4	2	2	2	2	2	5	5	5	5	4	5	5	4	4	4	4	2	3	5	5	4	4
5	4	5	4	5	4	3	3	3	3	3	3	5	4	4	4	4	3	2	2	2	2	2	4	3	4	5	3	4	3	4	3	4	1
4	4	4	5	4	4	4	5	4	5	4	5	3	3	4	4	4	4	5	4	5	4	5	5	1	1	3	3	3	4	3	4	5	5
4	4	4	4	4	4	4	4	4	4	4	4	5	5	3	5	5	4	4	4	4	4	4	5	1	3	3	3	4	5	4	3	4	4
5	4	4	4	5	5	4	5	5	4	5	4	5	5	4	5	4	4	5	5	4	5	4	5	2	4	2	1	5	5	5	5	4	5
5	4	3	3	3	3	4	4	5	4	5	4	5	4	4	4	3	4	4	5	4	5	4	3	4	4	2	4	3	3	4	3	3	3
5	4	5	4	4	5	4	4	4	3	5	3	3	3	3	3	3	4	4	4	3	3	3	3	3	3	4	3	3	4	3	4	4	3
4	3	4	4	4	4	4	4	5	4	4	4	4	4	3	5	4	4	4	3	4	4	4	4	4	3	4	3	5	4	5	4	4	5
4	4	4	5	4	5	4	4	5	4	4	4	5	5	5	5	5	4	4	5	4	4	4	4	4	5	5	5	4	5	4	5	4	5
1	1	1	1	1	1	5	5	5	5	5	5	5	5	3	5	3	3	3	3	3	3	3	5	4	5	5	5	5	5	4	5	4	5
2	2	4	2	2	2	4	3	4	4	5	4	2	4	3	4	4	4	5	4	4	5	4	5	5	5	5	5	5	4	5	4	4	5
1	1	1	1	1	1	3	5	4	4	3	4	5	4	5	5	3	5	5	4	4	3	4	4	4	5	4	5	5	5	4	5	3	5
3	4	5	4	4	3	3	3	4	4	4	4	4	5	4	4	3	3	5	4	4	4	4	5	3	5	4	5	5	5	4	5	4	5
5	4	5	4	4	5	5	5	4	5	3	5	5	3	4	4	4	4	2	2	2	2	4	5	4	5	5	5	4	5	4	4	5	4
2	2	3	3	4	3	4	5	4	5	3	5	5	5	5	5	3	4	5	4	5	3	5	4	5	4	5	5	5	4	5	5	5	4
5	5	5	4	4	5	4	4	4	4	4	4	4	5	5	4	5	3	4	5	4	5	5	5	4	5	5	1	5	5	4	5	5	4
5	4	4	4	4	5	4	4	4	4	4	4	4	3	5	4	5	4	4	5	4	4	5	1	4	1	2	2	5	5	4	4	5	4
4	2	4	2	2	2	3	3	2	3	3	3	4	4	5	4	3	5	5	5	5	5	5	1	2	1	1	1	4	5	5	4	4	5
2	2	2	2	2	2	4	4	4	4	5	4	3	3	5	5	5	4	4	4	4	5	4	5	5	5	5	5	5	4	4	5	5	4
4	4	5	4	5	4	4	5	4	5	4	5	4	4	5	5	5	4	5	4	5	4	5	3	2	3	1	2	5	5	4	5	4	5
4	4	4	4	4	4	4	4	4	4	4	4	5	4	5	5	5	4	4	4	5	4	5	3	4	4	4	4	4	4	5	4	4	4
4	4	4	4	4	4	4	4	4	4	4	4	3	4	4	5	4	4	4	5	3	4	5	5	4	4	4	3	4	5	4	4	4	5
4	4	4	4	4	4	4	4	4	4	4	4	5	5	4	4	3	3	5	5	3	5	3	3	4	4	5	5	3	5	4	3	3	4
4	4	4	4	4	4	4	4	4	4	4	4	4	3	3	3	2	3	5	3	5	3	3	3	3	4	5	5	4	4	5	3	3	4
4	4	4	4	4	4	4	5	4	4	4	4	4	4	4	4	3	4	3	3	3	4	4	3	3	4	5	4	4	5	4	3	3	4
5	4	4	4	4	4	5	4	4	4	4	4	4	4	4	4	3	5	4	4	4	4	4	3	3	4	5	5	3	4	5	3	3	4
5	5	4	4	4	5	5	5	4	5	4	4	4	4	4	4	3	5	4	4	4	4	4	3	3	4	5	3	5	4	5	4	4	5
5	4	4	4	4	5	5	4	3	4	5	4	3	4	4	5	5	5	4	3	4	5	4	4	4	5	4	5	5	4	4	5	4	4
4	4	4	4	5	4	4	5	4	5	3	5	5	5	4	5	4	4	4	4	5	4	5	1	1	1	1	1	5	5	4	4	5	5
4	3	4	4	3	4	4	4	4	4	4	4	5	4	4	4	4	5	4	5	4	5	4	4	3	3	4	2	3	5	4	3	3	5
4	2	3	2	2	2	5	5	4	4	4	5	4	4	3	4	5	5	5	4	4	4	5	4	3	3	4	3	3	4	4	3	3	4
4	4	4	4	4	4	4	4	4	4	4	4	3	1	5	5	3	3	3	3	3	5	3	1	3	5	5	3	5	3	4	5	3	4
4	3	3	4	4	4	3	3	4	4	3	4	4	5	4	4	4	4	4	4	4	3	4	5	5	5	5	3	5	5	5	3	4	3
4	4	5	5	4	4	4	5	4	5	4	4	5	5	5	5	4	4	3	4	4	4	4	4	3	5	5	3	4	4	5	5	4	4
5	4	4	4	5	5	4	4	3	4	3	4	4	5	3	4	4	4	4	5	4	4	4	4	5	4	5	4	5	5	4	3	4	5
4	5	5	5	4	4	4	4	5	4	5	4	4	4	4	4	4	4	4	5	4	5	4	3	3	3	3	2	3	4	4	4	4	4
4	4	5	4	4	4	4	4	4	4	4	4	4	3	4	4	3	4	4	4	4	4	4	3	4	4	4	4	2	4	5	5	4	3
5	5	5	4	4	5	4	4	4	4	4	5	4	3	4	4	4	4	4	3	4	3	4	4	2	4	3	3	4	4	4	5	4	4
4	5	5	4	4	4	4	4	5	4	5	4	4	4	4	4	4	4	2	2	2	2	2	4	3	4	4	2	2	3	4	3	4	2
3	4	4	4	3	3	4	4	4	4	4	4	3	4	4	4	3	4	3	3	4	3	4	4	2	3	4	3	4	4	3	3	5	5
5	5	4	4	4	4	4	5	5	5	3	5	4	5	4	4	4	4	4	4	5	3	5	3	5	5	3	3	3	4	4	4	4	4
4	5	4	4	4	4	5	5	4	4	5	5	4	4	3	4	3	5	5	4	4	4	4	4	4	4	4	4	4	5	4	5	5	4
3	3	3	3	3	3	4	4	4	5	4	5	4	5	4	4	5	4	4	4	5	4	5	5	5	4	4	5	4	5	5	5	3	4
4	4	5	5	4	5	5	4	4	4	4	4	4	4	4	4	4	5	4	4	4	4	4	3	2	5	4	4	3	4	4	5	4	3
1	1	1	1	1	1	5	5	5	5	4	5	4	2	5	4	3	4	5	4	4	4	3	3	1	4	5	4	5	4	5	4	5	5
3	2	2	2	3	3	4	5	5	5	5	5	5	4	5	5	4	4	5	5	5	5	5	2	3	2	2	3	5	5	5	5	4	5
4	4	4	5	4	5	4	4	4	4	5	4	5	4	5	5	4	4	5	4	4	5	4	3	1	3	3	1	5	5	4	4	5	4
4	4	4	3	4	4	4	4	4	4	4	4	4	4	4	4	4	4	4	4	4	4	4	4	4	4	5	5	5	5	4	4	4	3
3	3	5	5	4	4	4	4	4	5	4	5	4	4	4	4	4	3	4	3	5	3	5	4	4	4	5	4	4	4	5	4	5	5
2	2	4	2	2	2	3	2	3	2	2	2	5	5	5	5	5	4	4	4	4	4	4	5	4	4	5	5	5	5	4	4	5	5
4	5	4	4	4	4	4	4	4	4	4	4	5	5	5	5	5	4	5	4	5	3	5	4	5	5	4	5	5	4	5	4	5	4
4	4	4	4	4	4	4	4	4	4	4	4	5	5	5	5	5	3	4	4	4	4	4	4	5	4	5	5	5	4	4	5	4	5
4	5	4	5	4	5	3	1	2	2	2	2	4	4	4	5	3	4	4	4	4	3	4	5	4	5	5	4	4	3	4	5	5	4
4	3	4	4	4	4	4	4	3	4	5	4	4	4	4	4	4	4	4	3	4	5	4	5	3	4	5	5	2	4	5	4	5	4
5	5	5	4	4	4	5	5	4	5	5	4	4	5	4	4	4	5	5	5	4	3	4	5	5	3	5	4	4	4	5	4	5	4
2	2	2	2	2	4	4	5	4	5	4	4	4	4	4	4	4	5	5	4	4	4	4	4	4	5	5	5	5	4	5	5	4	5
3	3	3	1	1	1	4	5	4	4	5	4	2	3	4	3	3	3	3	2	2	4	2	5	3	5	5	5	5	5	5	4	5	4
5	5	5	5	5	5	4	2	2	4	2	4	2	2	1	3	1	4	5	5	4	4	4	5	3	2	3	4	4	5	5	5	4	5
4	2	2	2	2	2	5	5	5	5	3	5	5	5	5	5	5	5	4	5	4	4	4	5	5	5	5	5	4	5	5	5	4	5
5	5	5	5	5	5	4	4	4	3	4	3	4	4	5	5	5	1	1	1	1	1	1	3	3	5	5	5	4	5	5	5	4	5
4	4	4	4	4	4	4	5	4	5	4	4	5	3	5	5	5	4	4	4	5	3	5	4	5	5	5	4	5	4	5	5	5	4
3	4	5	4	5	4	5	4	4	5	4	5	5	5	5	5	4	5	4	4	5	4	5	2	3	3	1	1	4	5	4	5	5	4
5	5	5	5	5	5	5	4	5	5	3	5	3	4	2	2	2	5	4	5	5	3	5	1	1	5	5	5	4	3	4	3	3	4
3	4	3	4	4	4	5	5	4	3	4	3	3	3	4	5	5	5	4	3	3	3	4	1	1	3	5	2	5	5	4	3	4	4
4	3	4	3	4	4	4	4	4	4	4	4	5	3	3	4	4	3	4	3	3	4	5	1	1	5	5	5	4	5	5	5	4	3
4	4	4	5	4	4	4	4	4	4	4	4	5	4	4	5	4	3	4	3	4	4	4	4	4	5	4	2	4	4	5	4	4	5
4	5	5	4	4	4	5	4	4	4	5	4	4	4	5	4	4	3	4	4	4	5	4	4	2	3	5	4	5	5	4	4	4	5
4	4	4	4	4	4	4	3	4	5	4	5	4	5	5	3	5	5	3	4	5	4	5	3	2	4	5	4	4	5	4	3	3	4
3	4	4	5	5	5	5	4	4	4	5	4	4	4	3	4	4	3	4	3	4	5	4	5	4	4	4	3	4	5	4	5	5	4
4	4	4	3	3	4	3	3	2	3	3	4	3	3	2	2	2	4	4	4	4	4	4	4	1	3	2	1	3	3	4	3	4	4
5	4	4	5	4	5	5	3	3	4	4	4	4	4	4	4	4	5	3	3	4	4	4	4	4	4	4	4	5	4	5	4	4	4
4	4	5	4	4	4	4	4	5	4	3	4	4	5	4	4	5	4	4	5	4	3	4	3	1	1	2	2	1	5	5	5	4	3
4	4	4	5	5	5	4	4	4	4	4	4	4	3	3	3	3	4	4	4	4	4	4	5	3	3	3	1	5	5	4	4	3	4
4	4	5	4	4	4	4	4	4	3	4	3	4	4	4	4	4	4	4	4	3	4	3	4	4	4	4	2	4	3	3	4	5	4
4	4	4	3	4	4	4	5	4	5	3	5	4	4	4	4	4	4	5	4	5	3	5	4	5	4	3	4	4	5	5	5	3	4
4	4	4	4	4	5	5	4	5	5	4	4	4	4	4	4	4	3	4	4	4	4	4	5	3	4	5	4	5	4	5	4	5	4
4	4	5	4	4	5	4	5	4	5	5	4	4	5	5	5	3	4	4	4	4	3	4	4	5	4	4	5	4	5	5	4	4	5
3	4	4	4	4	4	5	5	5	5	5	5	3	4	4	3	4	4	4	4	4	4	4	4	4	5	3	3	5	5	5	4	4	5
3	4	2	1	1	1	1	1	1	1	1	1	4	4	4	4	4	1	1	1	1	1	1	3	4	1	3	3	2	2	2	2	3	3
4	4	4	4	4	4	3	3	3	3	3	3	3	3	3	3	3	5	5	5	5	5	5	3	2	4	2	1	5	4	5	4	5	4
4	5	4	5	4	4	5	5	5	4	5	4	4	4	4	4	5	5	5	5	4	5	4	5	2	3	4	5	5	3	3	4	4	3
4	4	4	4	4	4	4	4	4	4	4	4	3	3	4	4	4	5	4	3	4	4	4	5	4	4	4	5	5	4	4	5	5	4
4	5	4	4	5	5	4	4	4	4	4	4	4	4	4	4	3	3	3	2	2	2	2	5	3	4	5	5	5	5	4	5	4	3
4	5	4	5	4	4	4	3	4	4	5	4	4	3	4	4	4	4	3	4	4	5	4	5	4	5	5	4	4	4	5	4	4	5
4	4	4	5	4	4	5	5	4	4	5	4	2	5	5	5	4	5	5	4	4	5	4	4	4	5	5	3	4	5	4	4	3	5
4	4	4	4	4	4	3	3	4	4	4	4	2	2	5	5	5	4	4	4	4	4	4	4	3	5	4	5	4	3	4	4	5	5
5	5	5	5	5	5	4	4	4	4	4	4	3	3	4	4	5	4	4	4	4	4	4	5	3	3	5	5	4	5	4	5	5	4
4	5	4	4	4	5	4	4	3	4	5	4	4	3	3	4	3	4	4	3	4	5	4	4	3	3	3	2	5	5	4	3	3	4
4	4	4	4	4	4	4	5	4	5	4	5	3	4	3	3	5	4	5	4	4	4	5	5	2	5	5	3	5	4	3	4	5	4
4	4	3	4	4	4	4	4	3	3	4	3	5	5	5	4	3	4	4	3	4	4	4	4	5	4	5	4	4	3	4	5	5	4
5	4	4	4	4	5	4	4	3	4	4	4	4	3	3	4	3	4	4	3	4	4	4	5	5	4	5	4	3	4	5	5	5	4
3	4	3	4	3	4	3	4	4	4	3	4	4	4	4	4	4	4	4	4	4	4	4	5	5	4	5	4	2	3	4	3	3	4
4	5	4	4	4	4	4	4	4	4	4	4	4	4	4	2	3	4	4	4	4	4	4	3	3	4	4	5	2	3	4	4	4	5
5	4	4	4	5	5	4	4	4	4	4	4	4	4	4	4	4	3	4	3	3	4	3	5	1	5	5	5	5	5	5	4	5	4
4	4	5	4	4	4	5	4	5	4	4	3	4	4	4	4	4	3	4	3	4	4	3	5	3	4	4	2	5	5	4	5	4	4
5	4	4	5	4	5	4	4	4	4	4	4	3	4	2	2	3	4	4	4	4	4	4	5	4	4	3	4	5	5	4	5	5	5
4	4	4	3	4	4	4	4	4	4	4	4	5	5	5	4	4	4	4	4	4	4	4	5	5	5	5	4	3	4	5	4	5	5
3	3	3	3	3	3	4	4	4	4	4	3	4	3	2	3	3	5	5	5	5	5	5	4	5	5	5	5	3	3	3	3	3	3
4	4	3	3	3	3	3	4	4	3	4	3	3	3	3	3	3	3	4	3	4	4	3	3	2	3	4	3	2	3	4	4	2	3
5	4	5	5	4	4	5	5	5	4	5	4	5	4	5	4	4	3	3	3	3	3	3	3	2	3	4	5	4	5	5	5	5	4
3	4	4	5	4	5	4	5	4	4	5	5	5	4	5	5	5	4	5	4	4	5	4	1	2	4	5	5	4	5	5	5	4	4
